# Supplementary material for: c-MET Overexpression Drives AKT Activation, and Combined Inhibition Synergistically Enhances Therapeutic Sensitivity in Non-Small-Cell Lung Cancer
Source: Cells. 2026 Jun 25;15(13):1155. doi: 10.3390/cells15131155 (PMC13360048; doi:10.3390/cells15131155)
Supplement: Supplementary file 1 [file cells-15-01155-s001.zip]

Archive with 1 entries (1 files):
- cells-4352006-supplementary.pdf
